# Supplementary material for: Learning apps at home prepare children for school
Source: Child Dev. 2024 Oct 24;96(2):577–90. doi: 10.1111/cdev.14184 (PMC11868692; doi:10.1111/cdev.14184)
Supplement: Supplementary file 1 — Appendix S1. [file CDEV-96-577-s001.zip]

Archive with 2 entries (2 files):
- cdev14184-sup-0001-Supinfo.docx
- cdev14184-sup-0002-TableS4.docx
